# Supplementary material for: Proprotein Convertase Subtilisin/Kexin Type 9 Induction in COVID-19 Is Poorly Associated with Disease Severity and Cholesterol Levels
Source: Infect Dis Rep. 2024 Jul 17;16(4):593–607. doi: 10.3390/idr16040045 (PMC11270413; doi:10.3390/idr16040045)
Supplement: Supplementary file 1 [file idr-16-00045-s001.zip]

Archive with 1 entries (1 files):
- idr-3051489-supplementary.pdf
